# Supplementary material for: Molecular docking and molecular dynamics simulation study of inositol phosphorylceramide synthase – inhibitor complex in leishmaniasis: Insight into the structure based drug design
Source: F1000Res. 2016 Sep 1;5:1610. Originally published 2016 Jul 8. [Version 2] doi: 10.12688/f1000research.9151.2 (PMC5089144; doi:10.12688/f1000research.9151.2)
Supplement: Raw data for ‘Molecular docking and molecular dynamics simulation study of inositol phosphorylceramide synthase – inhibitor complex in leishmaniasis: Insight into the structure based drug design’ — A description of each file is provided in ‘Dataset descriptions’. [file f1000research-5-10109-s0000.tgz]

Archive with 1 entries (1 files):
- 3c18566b-4baa-4f04-b71e-a56099fd744a_Raw_data.zip
